# Supplementary material for: Shifts in the conflict-coexistence continuum: Exploring social-ecological determinants of human-elephant interactions
Source: PLoS One. 2023 Mar 28;18(3):e0274155. doi: 10.1371/journal.pone.0274155 (PMC10047539; doi:10.1371/journal.pone.0274155)
Supplement: S1 Data — (XLSX) [file pone.0274155.s001.xlsx]

## Sheet: THREE_DISTRICTS_COLLECTIVE_HEC
Name	Initial X	Initial Y
KILOMBERO	-7.88696	37.0135
KILOMBERO	-7.85304	36.9672
KILOMBERO	-7.85304	36.9672
KILOMBERO	-7.85304	36.9672
KILOMBERO	-7.85525	36.9851
KILOMBERO	-7.85525	36.9851
KILOMBERO	-7.85525	36.9851
KILOMBERO	-7.85525	36.9851
KILOMBERO	-7.85525	36.9851
KILOMBERO	-7.85525	36.9851
KILOMBERO	-7.85716	37.0032
KILOMBERO	-7.85716	37.0032
KILOMBERO	-7.85716	37.0032
KILOMBERO	-7.85716	37.0032
KILOMBERO	-7.86907	37.0133
KILOMBERO	-7.86907	37.0133
KILOMBERO	-7.86907	37.0133
KILOMBERO	-7.86907	37.0133
KILOMBERO	-7.86907	37.0133
KILOMBERO	-7.85512	36.9904
KILOMBERO	-7.85512	36.9904
KILOMBERO	-7.85463	36.988
KILOMBERO	-7.85463	36.988
KILOMBERO	-7.85463	36.988
KILOMBERO	-7.85463	36.988
KILOMBERO	-7.881	37.0129
KILOMBERO	-7.881	37.0129
KILOMBERO	-7.881	37.0129
KILOMBERO	-7.87448	37.014
KILOMBERO	-7.87448	37.014
KILOMBERO	-7.87448	37.014
KILOMBERO	-7.87448	37.014
KILOMBERO	-7.86083	37.001
KILOMBERO	-7.86083	37.001
KILOMBERO	-7.86083	37.001
KILOMBERO	-7.87059	36.9946
KILOMBERO	-7.87059	36.9946
KILOMBERO	-7.87059	36.9946
KILOMBERO	-7.87059	36.9946
KILOMBERO	-7.86612	36.9923
KILOMBERO	-7.86612	36.9923
KILOMBERO	-7.85285	37
KILOMBERO	-7.85285	37
KILOMBERO	-7.85285	37
KILOMBERO	-7.85064	37.01
KILOMBERO	-7.85064	37.01
KILOMBERO	-7.85064	37.01
KILOMBERO	-7.85064	37.01
KILOMBERO	-7.85064	37.01
KILOMBERO	-7.86397	37.0096
KILOMBERO	-7.86397	37.0096
KILOMBERO	-7.85117	36.9762
KILOMBERO	-7.85117	36.9762
KILOMBERO	-7.85117	36.9762
KILOMBERO	-7.84894	36.9766
KILOMBERO	-7.84894	36.9766
KILOMBERO	-7.84855	36.9766
KILOMBERO	-7.84855	36.9766
KILOMBERO	-7.85055	36.9745
KILOMBERO	-7.85055	36.9745
KILOMBERO	-7.85055	36.9745
KILOMBERO	-7.85134	36.9787
KILOMBERO	-7.85124	36.9773
KILOMBERO	-7.85124	36.9773
KILOMBERO	-7.85147	36.9743
KILOMBERO	-7.85857	37.0085
KILOMBERO	-7.85857	37.0085
KILOMBERO	-7.86404	37.0114
KILOMBERO	-7.86354	37.0104
KILOMBERO	-7.90227	37.0133
KILOMBERO	-7.85499	37.0038
KILOMBERO	-7.85496	37.0051
KILOMBERO	-7.85496	37.0051
KILOMBERO	-7.85451	37.005
KILOMBERO	-7.85451	37.005
KILOMBERO	-7.85451	37.005
KILOMBERO	-7.87269	37.0162
KILOMBERO	-7.84555	36.9929
KILOMBERO	-7.84555	36.9929
KILOMBERO	-7.84555	36.9929
KILOMBERO	-7.85055	36.9745
KILOMBERO	-7.85055	36.9745
KILOMBERO	-7.85055	36.9745
KILOMBERO	-7.85134	36.9787
KILOMBERO	-7.85124	36.9773
KILOMBERO	-7.85124	36.9773
KILOMBERO	-7.85147	36.9743
KILOMBERO	-7.85857	37.0085
KILOMBERO	-7.85857	37.0085
KILOMBERO	-7.86404	37.0114
KILOMBERO	-7.86354	37.0104
KILOMBERO	-7.90227	37.0133
KILOMBERO	-7.85499	37.0038
KILOMBERO	-7.85496	37.0051
KILOMBERO	-7.85496	37.0051
KILOMBERO	-7.85451	37.005
KILOMBERO	-7.85451	37.005
KILOMBERO	-7.85451	37.005
KILOMBERO	-7.87387	36.9964
KILOMBERO	-7.8629	37.0067
KILOMBERO	-7.8629	37.0067
KILOMBERO	-7.8629	37.0067
KILOMBERO	-7.8629	37.0067
KILOMBERO	-7.8629	37.0067
KILOMBERO	-7.8629	37.0067
KILOMBERO	-7.8629	37.0067
KILOMBERO	-7.85222	36.982
KILOMBERO	-7.85222	36.982
KILOMBERO	-7.85222	36.982
KILOMBERO	-7.85222	36.982
KILOMBERO	-7.87762	37.0139
KILOMBERO	-7.85663	36.996
KILOMBERO	-7.85663	36.996
KILOMBERO	-7.85663	36.996
KILOMBERO	-7.86226	37.0038
KILOMBERO	-7.86226	37.0038
KILOMBERO	-7.86226	37.0038
KILOMBERO	-7.85216	37.0039
KILOMBERO	-7.85216	37.0039
KILOMBERO	-7.85216	37.0039
KILOMBERO	-7.85216	37.0039
KILOMBERO	-7.85216	37.0039
KILOMBERO	-7.85644	37.0016
KILOMBERO	-7.85644	37.0016
KILOMBERO	-7.85644	37.0016
KILOMBERO	-7.85644	37.0016
KILOMBERO	-7.8602	37.0016
KILOMBERO	-7.8602	37.0016
KILOMBERO	-7.8602	37.0016
KILOMBERO	-7.8846	37.0112
KILOMBERO	-7.8846	37.0112
KILOMBERO	-7.8846	37.0112
KILOMBERO	-7.8846	37.0112
KILOMBERO	-7.8846	37.0112
KILOMBERO	-7.8846	37.0112
KILOMBERO	-7.87648	37.0182
KILOMBERO	-7.87648	37.0182
KILOMBERO	-7.87648	37.0182
KILOMBERO	-7.87648	37.0182
KILOMBERO	-81.6101	25.4377
KILOMBERO	-81.6101	25.4377
KILOMBERO	-81.6101	25.4377
KILOMBERO	-7.86462	36.9918
KILOMBERO	-7.8779	37.0156
KILOMBERO	-7.8779	37.0156
KILOMBERO	-7.8779	37.0156
KILOMBERO	-7.85508	36.9858
KILOMBERO	-7.87269	37.0162
KILOMBERO	-7.84555	36.9929
KILOMBERO	-7.84555	36.9929
KILOMBERO	-7.84555	36.9929
KILOMBERO	-7.84694	36.9925
KILOMBERO	-7.87632	37.0122
KILOMBERO	-7.83777	36.8846
KILOMBERO	-7.83707	36.8839
KILOMBERO	-7.83306	36.8908
KILOMBERO	-7.83947	36.8857
KILOMBERO	-7.83871	36.8859
KILOMBERO	-7.83928	36.8838
KILOMBERO	-7.83315	36.89
KILOMBERO	-7.83707	36.8839
KILOMBERO	-7.83928	36.8839
KILOMBERO	-7.83798	36.8836
KILOMBERO	-7.83798	36.8836
KILOMBERO	-7.83798	36.8836
KILOMBERO	-7.83829	36.8839
KILOMBERO	-7.83873	36.883
KILOMBERO	-7.83873	36.883
KILOMBERO	-7.83873	36.883
KILOMBERO	-7.83231	36.8919
KILOMBERO	-7.83231	36.8919
KILOMBERO	-7.83373	36.892
KILOMBERO	-7.83373	36.892
KILOMBERO	-7.83328	36.8924
KILOMBERO	-7.83328	36.8924
KILOMBERO	-7.83241	36.8928
KILOMBERO	-7.82939	36.8931
KILOMBERO	-7.83919	36.8849
KILOMBERO	-7.83919	36.8849
KILOMBERO	-7.83919	36.8849
KILOMBERO	-7.83863	36.8856
KILOMBERO	-7.83863	36.8856
KILOMBERO	-7.83871	36.8859
KILOMBERO	-7.83871	36.8859
KILOMBERO	-7.83871	36.8859
KILOMBERO	-7.83871	36.8859
KILOMBERO	-7.83707	36.8839
KILOMBERO	-7.83707	36.8839
KILOMBERO	-7.83707	36.8839
KILOMBERO	-7.83707	36.8839
KILOMBERO	-7.83707	36.8839
KILOMBERO	-7.83707	36.8839
KILOMBERO	-7.83928	36.8838
KILOMBERO	-7.83928	36.8838
KILOMBERO	-7.83919	36.8849
KILOMBERO	-7.83919	36.8849
KILOMBERO	-7.83919	36.8849
KILOMBERO	-7.83828	36.8857
KILOMBERO	-7.83828	36.8857
KILOMBERO	-7.83828	36.8857
KILOMBERO	-7.83828	36.8857
KILOMBERO	-7.83801	36.8855
KILOMBERO	-7.83801	36.8855
KILOMBERO	-7.83801	36.8855
KILOMBERO	-7.83777	36.8846
KILOMBERO	-7.83777	36.8846
KILOMBERO	-7.83777	36.8846
KILOMBERO	-7.80128	36.9207
KILOMBERO	-7.80128	36.9207
KILOMBERO	-7.80128	36.9207
KILOMBERO	-7.79783	36.8997
KILOMBERO	-7.79783	36.8997
KILOMBERO	-7.79822	36.8995
KILOMBERO	-7.79822	36.8995
KILOMBERO	-7.80218	37.0271
KILOMBERO	-7.80277	37.0266
KILOMBERO	-7.77924	37.0339
KILOMBERO	-7.79126	37.0615
KILOMBERO	-7.79039	37.0618
KILOMBERO	-7.79039	37.0617
KILOMBERO	-7.79035	37.0622
KILOMBERO	-7.79034	37.0606
KILOMBERO	-7.79156	37.0589
KILOMBERO	-7.79125	37.059
KILOMBERO	-7.80721	36.9826
KILOMBERO	-7.80721	36.9826
KILOMBERO	-7.80721	36.9826
KILOMBERO	-7.80721	36.9826
KILOMBERO	-7.8071	36.9823
KILOMBERO	-7.80709	36.9823
KILOMBERO	-7.80709	36.9823
KILOMBERO	-7.80709	36.9823
KILOMBERO	-7.80709	36.9823
KILOMBERO	-7.78772	37.0311
KILOMBERO	-7.78944	37.0301
KILOMBERO	-7.78944	37.0301
KILOMBERO	-7.78944	37.0301
KILOMBERO	-7.7909	37.0295
KILOMBERO	-7.7909	37.0295
KILOMBERO	-7.7909	37.0295
KILOMBERO	-7.79142	37.0289
KILOMBERO	-7.79142	37.0289
KILOMBERO	-7.79021	37.0268
KILOMBERO	-7.84731	36.8865
KILOMBERO	-7.84016	36.939
KILOMBERO	-7.84016	36.939
KILOMBERO	-7.83996	36.9396
KILOMBERO	-7.83996	36.9396
KILOMBERO	-7.83777	36.8846
KILOMBERO	-7.83777	36.8846
KILOMBERO	-7.82118	36.8948
KILOMBERO	-7.82118	36.8948
KILOMBERO	-7.82118	36.8948
KILOMBERO	-7.82118	36.8948
KILOMBERO	-7.82118	36.8948
KILOMBERO	-7.82118	36.8948
KILOMBERO	-7.82362	36.8952
KILOMBERO	-7.83995	36.9417
KILOMBERO	-7.83995	36.9417
KILOMBERO	-7.82362	36.8952
KILOMBERO	-7.82362	36.8952
KILOMBERO	-7.83919	36.8849
KILOMBERO	-7.83919	36.8849
KILOMBERO	-7.83919	36.8849
KILOMBERO	-7.84186	36.9481
KILOMBERO	-7.84186	36.9481
KILOMBERO	-7.84186	36.9481
KILOMBERO	-7.84186	36.9481
KILOMBERO	-7.84186	36.9481
KILOMBERO	-7.84186	36.9481
KILOMBERO	-7.84186	36.9481
KILOMBERO	-7.84186	36.9481
KILOMBERO	-7.83504	36.8881
KILOMBERO	-7.83504	36.8881
KILOMBERO	-7.83504	36.8881
KILOMBERO	-7.83504	36.8881
KILOMBERO	-7.83504	36.8881
KILOMBERO	-7.83504	36.8881
KILOMBERO	-7.83504	36.8881
KILOMBERO	-7.84213	36.9487
KILOMBERO	-7.84213	36.9487
KILOMBERO	-7.83684	36.8863
KILOMBERO	-7.86022	37.0013
KILOMBERO	-7.86022	37.0013
KILOMBERO	-7.86022	37.0013
KILOMBERO	-7.86022	37.0013
KILOMBERO	-7.86022	37.0013
KILOMBERO	-7.86022	37.0013
KILOMBERO	-7.86022	37.0013
KILOMBERO	-7.86022	37.0013
KILOMBERO	-7.83871	36.8859
KILOMBERO	-7.83871	36.8859
KILOMBERO	-7.83871	36.8859
KILOMBERO	-7.83871	36.8859
KILOMBERO	-7.83871	36.8859
KILOMBERO	-7.83871	36.8859
KILOMBERO	-7.83871	36.8859
KILOMBERO	-7.85198	36.9572
KILOMBERO	-7.85198	36.9572
KILOMBERO	-7.85283	36.9558
KILOMBERO	-7.85283	36.9558
KILOMBERO	-7.85455	37.0031
KILOMBERO	-7.85455	37.0031
KILOMBERO	-7.83882	36.8845
KILOMBERO	-7.83882	36.8845
KILOMBERO	-7.83882	36.8845
KILOMBERO	-7.83876	36.8863
KILOMBERO	-7.83876	36.8863
KILOMBERO	-7.83876	36.8863
KILOMBERO	-7.8498	36.9994
KILOMBERO	-7.8498	36.9994
KILOMBERO	-7.8498	36.9994
KILOMBERO	-7.8498	36.9994
KILOMBERO	-7.84796	36.8871
KILOMBERO	-7.85236	36.9666
KILOMBERO	-7.85236	36.9666
KILOMBERO	-7.85422	36.9462
KILOMBERO	-7.85422	36.9462
KILOMBERO	-7.83747	36.885
KILOMBERO	-7.85246	36.9654
KILOMBERO	-7.85246	36.9654
KILOMBERO	-7.85246	36.9654
KILOMBERO	-7.85421	36.9457
KILOMBERO	-7.85421	36.9457
KILOMBERO	-7.85126	36.9655
KILOMBERO	-7.85126	36.9655
KILOMBERO	-7.85126	36.9655
KILOMBERO	-7.85425	36.9473
KILOMBERO	-7.85257	36.9633
KILOMBERO	-7.83774	36.8851
KILOMBERO	-7.85701	36.9569
KILOMBERO	-7.85701	36.9569
KILOMBERO	-7.85701	36.9569
KILOMBERO	-7.84801	36.888
KILOMBERO	-7.85247	36.9629
KILOMBERO	-7.85247	36.9629
KILOMBERO	-7.85247	36.9629
KILOMBERO	-7.85247	36.9629
KILOMBERO	-7.85247	36.9629
KILOMBERO	-7.83555	36.8887
KILOMBERO	-7.83555	36.8887
KILOMBERO	-7.84812	36.8862
KILOMBERO	-7.84812	36.8862
KILOMBERO	-7.85203	36.9885
KILOMBERO	-7.85203	36.9885
KILOMBERO	-7.85203	36.9885
KILOMBERO	-7.85203	36.9885
KILOMBERO	-7.85203	36.9885
KILOMBERO	-7.83798	36.8836
KILOMBERO	-7.84779	36.886
KILOMBERO	-7.84779	36.886
KILOMBERO	-7.82585	36.895
KILOMBERO	-7.82585	36.895
KILOMBERO	-7.82585	36.895
KILOMBERO	-7.82585	36.895
KILOMBERO	-7.82585	36.895
KILOMBERO	-7.82585	36.895
KILOMBERO	-7.82585	36.895
KILOMBERO	-7.82585	36.895
KILOMBERO	-7.82585	36.895
KILOMBERO	-7.82585	36.895
KILOMBERO	-7.82585	36.895
KILOMBERO	-7.82585	36.895
MOROGORO RURAL	-6.7339	38.2407
MOROGORO RURAL	-6.73131	38.2417
MOROGORO RURAL	-6.73208	38.2407
MOROGORO RURAL	-6.73252	38.2408
MOROGORO RURAL	-6.73324	38.241
MOROGORO RURAL	-6.73329	38.2409
MOROGORO RURAL	-6.73352	38.2407
MOROGORO RURAL	-6.73017	38.2417
MOROGORO RURAL	-6.73355	38.2415
MOROGORO RURAL	-6.73491	38.241
MOROGORO RURAL	-6.73567	38.2405
MOROGORO RURAL	-6.73639	38.24
MOROGORO RURAL	-6.73767	38.2392
MOROGORO RURAL	-6.73822	38.2387
MOROGORO RURAL	-6.738	38.2382
MOROGORO RURAL	-6.73683	38.2372
MOROGORO RURAL	-6.73256	38.2375
MOROGORO RURAL	-6.73215	38.2376
MOROGORO RURAL	-6.73211	38.2375
MOROGORO RURAL	-6.73219	38.236
MOROGORO RURAL	-6.73203	38.2354
MOROGORO RURAL	-6.73171	38.2355
MOROGORO RURAL	-6.73008	38.2347
MOROGORO RURAL	-6.73003	38.2345
MOROGORO RURAL	-6.73057	38.2332
MOROGORO RURAL	-6.73067	38.2319
MOROGORO RURAL	-6.73557	38.2331
MOROGORO RURAL	-6.73569	38.233
MOROGORO RURAL	-6.73549	38.2326
MOROGORO RURAL	-6.7353	38.232
MOROGORO RURAL	-6.73514	38.2315
MOROGORO RURAL	-6.73062	38.2295
MOROGORO RURAL	-6.73048	38.2268
MOROGORO RURAL	-6.73128	38.2269
MOROGORO RURAL	-6.73318	38.2219
MOROGORO RURAL	-6.73354	38.2275
MOROGORO RURAL	-6.72763	38.2265
MOROGORO RURAL	-6.72735	38.2279
MOROGORO RURAL	-6.72717	38.2303
MOROGORO RURAL	-6.73188	38.229
MOROGORO RURAL	-6.72707	38.2276
MOROGORO RURAL	-6.85302	37.4747
MOROGORO RURAL	-6.86208	37.4485
MOROGORO RURAL	-7.06911	37.3421
MOROGORO RURAL	-6.75259	37.3967
MOROGORO RURAL	-6.77192	37.4773
MOROGORO RURAL	-6.77422	37.4775
MOROGORO RURAL	-6.75282	37.4765
MOROGORO RURAL	-6.75282	37.4765
MOROGORO RURAL	-6.82858	37.4905
MOROGORO RURAL	-6.73921	37.4746
MOROGORO RURAL	-6.78535	37.5237
MOROGORO RURAL	-6.81608	37.5142
MOROGORO RURAL	-6.77401	37.4776
MOROGORO RURAL	-6.82767	37.5089
MOROGORO RURAL	-6.84392	37.5065
MOROGORO RURAL	-6.84392	37.5065
MOROGORO RURAL	-6.84392	37.5065
MOROGORO RURAL	-6.84392	37.5065
MOROGORO RURAL	-6.84392	37.5065
MOROGORO RURAL	-6.84392	37.5065
MVOMERO	-6.84392	37.5065
MVOMERO	-6.82881	37.498
MVOMERO	-6.85935	37.5027
MVOMERO	-6.83756	37.5106
MVOMERO	-6.86263	37.3796
MVOMERO	-6.85365	37.4918
MVOMERO	-6.81178	37.5022
MVOMERO	-6.78903	37.4975
MVOMERO	-6.77833	37.5263
MVOMERO	-6.73745	37.5171
MVOMERO	-6.77825	37.5263
MVOMERO	-6.83123	37.5295
MVOMERO	-6.81608	37.5142
MVOMERO	-6.80488	37.5066
MVOMERO	-6.81062	37.5048
MVOMERO	-6.82518	37.5522
MVOMERO	-6.92119	37.2546
MVOMERO	-6.93578	37.3421
MVOMERO	-6.92409	37.3304
MVOMERO	-6.86263	37.3796
MVOMERO	-6.97424	37.3315
MVOMERO	-6.90434	37.3467
MVOMERO	-6.8776	37.4058
MVOMERO	-6.86519	37.3738
MVOMERO	-6.91629	37.3991
MVOMERO	-6.84623	37.3705
MVOMERO	-6.86409	37.3813
MVOMERO	-6.86391	37.3811
MVOMERO	-6.86144	37.4513
MVOMERO	-6.85669	37.4512
MVOMERO	-6.8552	37.4493
MVOMERO	-6.85557	37.4561
MVOMERO	-6.87833	37.4799
MVOMERO	-6.86537	37.4512
MVOMERO	-6.86842	37.4653
MVOMERO	-6.95378	37.415
MVOMERO	-6.96807	37.4083
MVOMERO	-6.58775	37.5155
MVOMERO	-6.81481	37.4393
MVOMERO	-6.82254	37.4779
MVOMERO	-6.80905	37.4618
MVOMERO	-6.76492	37.4057
MVOMERO	-6.82869	37.4904
MVOMERO	-6.77352	37.4775
MVOMERO	-6.82753	37.4841
MVOMERO	-6.82979	37.4872
MVOMERO	-6.83198	37.493
MVOMERO	-6.82529	37.5053
MVOMERO	-6.82954	37.4869
MVOMERO	-6.82428	37.4772
MVOMERO	-6.80936	37.4606
MVOMERO	-6.83013	37.5029
MVOMERO	-6.92726	37.4144
MVOMERO	-6.81204	37.4647
MVOMERO	-6.86972	37.3967
MVOMERO	-6.80982	37.4826
MVOMERO	-6.81625	37.4841
MVOMERO	-6.83217	37.493
MVOMERO	-6.82954	37.4869
MVOMERO	-6.80208	37.4573
MVOMERO	-6.78377	37.4566
MVOMERO	-6.76041	37.4764
MVOMERO	-6.89934	37.318
MVOMERO	-6.96078	37.2096
MVOMERO	-6.99987	37.2641
MVOMERO	-6.96352	37.2109
MVOMERO	-56.2384	41.726
MVOMERO	-6.91569	37.4
MVOMERO	-6.91379	37.3915
MVOMERO	-6.90185	37.3822
MVOMERO	-6.91807	37.4004
MVOMERO	-6.92546	37.4199
MVOMERO	-6.82154	37.4832
MVOMERO	-6.90619	37.3849
MVOMERO	-6.82153	37.485
MVOMERO	-6.91544	37.3999
MVOMERO	-6.91596	37.3998
MVOMERO	-7.06911	37.3421
MVOMERO	-6.87385	37.3066
MVOMERO	-6.85771	37.458
MVOMERO	-6.72191	37.5035
MVOMERO	-6.69874	37.4797
MVOMERO	-6.70052	37.479
MVOMERO	-6.75033	37.4798
MVOMERO	-6.6997	37.4802
MVOMERO	-6.69839	37.4799
MVOMERO	-6.72349	37.5009
MVOMERO	-6.70155	37.4613
MVOMERO	-6.88085	37.4748
MVOMERO	-6.8935	37.4737
MVOMERO	-6.86826	37.4653
MVOMERO	-6.8935	37.4737
MVOMERO	-6.86826	37.4653
MVOMERO	-6.63611	37.598
MVOMERO	-6.63876	37.6023
MVOMERO	-6.62546	37.5265
MVOMERO	-7.02347	37.35
MVOMERO	-6.84623	37.3705
MVOMERO	-7.15052	37.5593
MVOMERO	-6.58809	37.5152
MVOMERO	-6.37472	37.5162
MVOMERO	-6.58796	37.5037
MVOMERO	-6.37485	37.5617
MVOMERO	-6.588	37.5156
MVOMERO	-6.64878	37.5758
MVOMERO	-6.6726	38.0237
MVOMERO	-6.71924	38.1386
MVOMERO	-6.74436	38.0092
MVOMERO	-6.78504	38.0063
MVOMERO	-6.78547	37.9852
MVOMERO	-6.70439	38.1295
MVOMERO	-6.75514	38.1423
MVOMERO	-6.76061	37.9953
MVOMERO	-6.78916	37.9172
MVOMERO	-6.81215	37.9291
MVOMERO	-6.82762	37.9985
MVOMERO	-6.79489	38.1533
MVOMERO	-6.81645	38.1666
MVOMERO	-6.76797	38.0868
MVOMERO	-6.78447	38.2165
MVOMERO	-6.85465	37.884
MVOMERO	-7.23806	38.1285
MVOMERO	-7.12373	37.8329
MVOMERO	-7.28055	37.8672
MVOMERO	-7.48728	37.7684
MVOMERO	-7.37981	37.849
MVOMERO	-7.47638	37.7229
MVOMERO	-7.32494	37.9163
MVOMERO	-7.33105	37.9702
MVOMERO	-7.47053	37.7685
MVOMERO	-6.81261	38.1566
MVOMERO	-6.96436	37.9322
MVOMERO	-6.7824	38.128
MVOMERO	-6.771	38.1768
MVOMERO	-6.77529	38.1639
MVOMERO	-7.40052	37.8075
MVOMERO	-6.95314	38.0587
MVOMERO	-6.95166	38.0371
MVOMERO	-6.83397	38.0632
MVOMERO	-6.76951	38.1438
MVOMERO	-6.74794	38.1309
MVOMERO	-6.71924	38.1367
MVOMERO	-6.78962	38.1481
MVOMERO	-6.72368	38.2186
MVOMERO	-6.77248	38.2027
MVOMERO	-7.07067	37.9607
MVOMERO	-7.03477	37.9565
MVOMERO	-6.86549	38.0258
MVOMERO	-7.29446	37.8797
MVOMERO	-7.48642	37.7195
MVOMERO	-7.47942	37.7814
MVOMERO	-7.40811	37.9729
MVOMERO	-7.28044	38.0221
MVOMERO	-7.40811	37.9729
MVOMERO	-7.28044	38.0221
MVOMERO	-7.49803	37.881
MVOMERO	-7.49567	37.8953
MVOMERO	-7.4837	37.893
MVOMERO	-7.10337	37.9586
MVOMERO	-6.87346	37.8777
MVOMERO	-7.33556	37.9892
MVOMERO	-6.67512	38.0074
MVOMERO	-6.90708	37.9303
MVOMERO	-6.69416	37.9571
MVOMERO	-6.74711	38.1102
MVOMERO	-7.19911	37.968
MVOMERO	-7.21585	37.9607
MVOMERO	-7.54335	37.8281
MVOMERO	-6.72288	37.9594
MVOMERO	-6.99331	37.966
MVOMERO	-7.48326	36.5694
MVOMERO	-7.48165	36.5689
MVOMERO	-7.48291	36.569
MVOMERO	-7.6006	36.5591
MVOMERO	-7.47742	36 57.29263
MVOMERO	-7.48202	36.5506
MVOMERO	-7.51988	36.5694
MVOMERO	-7.47007	36.5735
MVOMERO	-7.48718	36.5494
MVOMERO	-7.50846	36.5582
MVOMERO	-7.47458	36.5564
MVOMERO	-7.48833	36.5506
MVOMERO	-7.49844	36.5637
MVOMERO	-7.49498	36.5609
MVOMERO	-7.47153	36.5785
MVOMERO	-7.47276	36.5949
MVOMERO	-7.47265	36.5725
MVOMERO	-7.51282	36.5697
MVOMERO	-7.52516	36.5688
MVOMERO	-7.53232	36.5656
MVOMERO	-7.52029	36.5717
MVOMERO	-7.46598	36.5683
MVOMERO	-7.47141	36.5541
MVOMERO	-7.4574	36.5648
MVOMERO	-7.51565	36.5461
MVOMERO	-7.48494	36.5477
MVOMERO	-6.48379	37.5938
MVOMERO	-6.42924	38.0114
MVOMERO	-6.46084	38.0611
MVOMERO	-6.4386	38.1262
MVOMERO	-6.42965	38.6491
MVOMERO	-6.64797	38.0286
MVOMERO	-7.20185	37.9873
MVOMERO	-7.20187	37.9966
MVOMERO	-7.23893	38.0354
MVOMERO	-7.25045	38.0519
MVOMERO	-7.2754	38.083
MVOMERO	-7.1848	37.961
MVOMERO	-7.25867	38.0914
MVOMERO	-7.04719	37.9565
MVOMERO	-7.02631	37.9296
MVOMERO	-7.04914	37.9368
MVOMERO	-7.06256	37.9435
MVOMERO	-7.05544	37.9698
MVOMERO	-7.05679	37.9605
MVOMERO	-6.71547	37.9791
MVOMERO	-6.81658	37.9843
MVOMERO	-6.78425	37.97
MVOMERO	-6.75496	37.9814
MVOMERO	-6.64376	38.0235
MVOMERO	-6.63052	37.9829
MVOMERO	-6.61913	37.9721
MVOMERO	-6.64915	38.0253
MVOMERO	-6.48738	37.5938
MVOMERO	-6.42924	38.0114
MVOMERO	-6.46084	38.0611
MVOMERO	-6.4386	38.1262
MVOMERO	-6.42965	38.6491
MVOMERO	-6.64797	38.0286
MVOMERO	-7.20185	37.9873
MVOMERO	-7.20187	37.9966
MVOMERO	-7.23893	38.0354
MVOMERO	-7.25045	38.0519
MVOMERO	-7.2754	38.083
MVOMERO	-7.1848	37.961
MVOMERO	-7.25867	38.0914
MVOMERO	-7.04719	37.9565
MVOMERO	-7.02631	37.9296
MVOMERO	-7.04914	37.9368
MVOMERO	-7.06256	37.9435
MVOMERO	-7.05544	37.9698
MVOMERO	-7.05679	37.9605
MVOMERO	-6.71547	37.9791
MVOMERO	-6.81658	37.9843
MVOMERO	-6.78425	37.97
MVOMERO	-6.75496	37.9814
MVOMERO	-6.64376	38.0235
MVOMERO	-6.63052	37.9829
MVOMERO	-6.61913	37.9721
MVOMERO	-6.64915	38.0253
MVOMERO	-7.80616	36.949
MVOMERO	-7.80364	36.9476
MVOMERO	-7.8	36.9371
MVOMERO	-7.82946	36.9453
MVOMERO	-7.8017	36.917
MVOMERO	-7.80934	36.9393
MVOMERO	-7.79856	36.9357
MVOMERO	-7.80282	36.9271
MVOMERO	-7.80072	36.9386
MVOMERO	-7.79026	36.9264
MVOMERO	-7.85998	36.9509
MVOMERO	-7.8564	36.9516
MVOMERO	-7.83377	36.9463
MVOMERO	-7.82795	36.9305
MVOMERO	-7.82296	36.9363
MVOMERO	-7.81361	36.9328
MVOMERO	-7.7969	36.9631
MVOMERO	-7.80832	36.9511
MVOMERO	-7.79263	36.9717
MVOMERO	-7.79341	36.9843
MVOMERO	-7.83343	36.9496
MVOMERO	-7.78922	36.9336
MVOMERO	-7.7526	36.9277
MVOMERO	-7.87115	36.9591
MVOMERO	-7.81754	36.9291
MVOMERO	-7.8086	36.9353
MVOMERO	-7.80616	36.9497
MVOMERO	-7.79332	36.9649
MVOMERO	-7.7852	36.9926
MVOMERO	-7.79222	36.9595
MVOMERO	-7.81541	36.9327
MVOMERO	-7.79522	36.9127
MVOMERO	-7.85636	36.943
MVOMERO	-7.83373	36.9388
